# Supplementary material for: Boosting Photo-to-Thermal Conversion and 1-Nitronaphthalene Reduction in Fe-MOF via Incorporating Carbon Nanotubes Heat-Storage Cocatalyst
Source: Nanomaterials (Basel). 2026 Jul 2;16(13):817. doi: 10.3390/nano16130817 (PMC13363670; doi:10.3390/nano16130817)
Supplement: Supplementary file 1 [file nanomaterials-16-00817-s001.zip]

Archive with 1 entries (1 files):
- nanomaterials-4362784-supplementary.pdf
